# Supplementary material for: Datagraphy: toward a systematic approach to dataset discovery
Source: Gigascience. 2025 Oct 22;14:giaf134. doi: 10.1093/gigascience/giaf134 (PMC12644982; doi:10.1093/gigascience/giaf134)
Supplement: giaf134_Table_S1 [file giaf134_table_s1.xlsx]

## Sheet: Dataset search
Searchable resource	Search strategy	URL	Dataset name/title
DataMed	exposome	https://datamed.org/search?datamed_dataset_index_entities%5Bquery%5D=%22exposome%22	Advancing Tools for Human Early Lifecourse Exposome Research and Translation (ATHLETE)
DataMed	exposome	https://datamed.org/search?datamed_dataset_index_entities%5Bquery%5D=%22exposome%22	Blood Exposome database
DataMed	exposome	https://datamed.org/search?datamed_dataset_index_entities%5Bquery%5D=%22exposome%22	Characterization of Persistent Organic Pollutants Exposure During Preconception and Preimplantation Development
DataMed	exposome	https://datamed.org/search?datamed_dataset_index_entities%5Bquery%5D=%22exposome%22	Endothelial Inflammatory Transcriptional Responses to an Altered Serum Exposome Following Inhalation of Diesel Emissions
DataMed	exposome	https://datamed.org/search?datamed_dataset_index_entities%5Bquery%5D=%22exposome%22	eQTM catalogue in children's blood
DataMed	exposome	https://datamed.org/search?datamed_dataset_index_entities%5Bquery%5D=%22exposome%22	Exposome Boot Camp Lab 4
DataMed	exposome	https://datamed.org/search?datamed_dataset_index_entities%5Bquery%5D=%22exposome%22	Exposome Chemicals without MS data in the public domain
DataMed	exposome	https://datamed.org/search?datamed_dataset_index_entities%5Bquery%5D=%22exposome%22	Exposome-Explorer
DataMed	exposome	https://datamed.org/search?datamed_dataset_index_entities%5Bquery%5D=%22exposome%22	Exposomics Spectral Library
DataMed	exposome	https://datamed.org/search?datamed_dataset_index_entities%5Bquery%5D=%22exposome%22	Following of Atmospheric Pollution Exposure During Pregnancy and Effects on Health (SEPAGES)
DataMed	exposome	https://datamed.org/search?datamed_dataset_index_entities%5Bquery%5D=%22exposome%22	Genomics, Environmental Factors and Social Determinants of Cardiovascular Disease in African-Americans Study (GENE-FORECAST)
DataMed	exposome	https://datamed.org/search?datamed_dataset_index_entities%5Bquery%5D=%22exposome%22	Impact of cigarette smoke on physical-chemical and molecular proprieties of human skin in an ex vivo model
DataMed	exposome	https://datamed.org/search?datamed_dataset_index_entities%5Bquery%5D=%22exposome%22	Intestinal Response Patterns to Microbial Signals
DataMed	exposome	https://datamed.org/search?datamed_dataset_index_entities%5Bquery%5D=%22exposome%22	Personalized Environment and Genes Study (PEGS)
DataMed	exposome	https://datamed.org/search?datamed_dataset_index_entities%5Bquery%5D=%22exposome%22	Precision Nutrition Strategies for Improving the Quality of Life of Pre-senior and Senior Populations
DataMed	exposome	https://datamed.org/search?datamed_dataset_index_entities%5Bquery%5D=%22exposome%22	RECETOX Exposome
Dryad	exposom*	https://datadryad.org/search?utf8=%E2%9C%93&q=exposom*	A database of human exposomes and phenomes from the US National Health and Nutrition Examination Survey
Dryad	exposom*	https://datadryad.org/search?utf8=%E2%9C%93&q=exposom*	eQTM catalogue in children's blood
Dryad	exposom*	https://datadryad.org/search?utf8=%E2%9C%93&q=exposom*	Silicone wristbands detect individuals' pesticide exposures in West Africa
Epidemiologie - France	exposom*	https://epidemiologie-france.aviesan.fr/ezfind/research?sources=all&search=exposom*&facet=catalogue&sort=score%7Cdesc&hsearch=	Biobank and Brain health in Bordeaux (B cube)
Epidemiologie - France	exposom*	https://epidemiologie-france.aviesan.fr/ezfind/research?sources=all&search=exposom*&facet=catalogue&sort=score%7Cdesc&hsearch=	Etude Epidémiologique auprès de femmes de la MGEN (E3N)
Epidemiologie - France	exposom*	https://epidemiologie-france.aviesan.fr/ezfind/research?sources=all&search=exposom*&facet=catalogue&sort=score%7Cdesc&hsearch=	Suivi de l'Exposition à la Pollution Atmosphérique durant le Grossesse et Effet sur la Santé (Sépages)
FAIRSharing	exposome	https://fairsharing.org/search?q=exposome&objectTypes=dataset	Blood Exposome database
FAIRSharing	exposome	https://fairsharing.org/search?q=exposome&objectTypes=dataset	Colorectal Cancer Atlas
FAIRSharing	exposome	https://fairsharing.org/search?q=exposome&objectTypes=dataset	EV-TRACK
FAIRSharing	exposome	https://fairsharing.org/search?q=exposome&objectTypes=dataset	ExoCarta
FAIRSharing	exposome	https://fairsharing.org/search?q=exposome&objectTypes=dataset	Exposome-Explorer
FAIRSharing	exposome	https://fairsharing.org/search?q=exposome&objectTypes=dataset	MassBank Europe
FAIRSharing	exposome	https://fairsharing.org/search?q=exposome&objectTypes=dataset	miRandola: extracellular circulating RNAs database
FAIRSharing	exposome	https://fairsharing.org/search?q=exposome&objectTypes=dataset	NONCODE
FAIRSharing	exposome	https://fairsharing.org/search?q=exposome&objectTypes=dataset	NORMAN Substance Database
FAIRSharing	exposome	https://fairsharing.org/search?q=exposome&objectTypes=dataset	T3DB/ toxic exposome database
Google dataset search	exposome	https://datasetsearch.research.google.com/search?src=0&query=exposome&docid=L2cvMTF4dnBxNXFrbA%3D%3D	A Critical Review on the Opportunity to Use Placenta and Innovative Biomonitoring Methods to Characterize the Prenatal Chemical Exposome
Google dataset search	exposome	https://datasetsearch.research.google.com/search?src=0&query=exposome&docid=L2cvMTF4dnBxNXFrbA%3D%3D	A database of human exposomes and phenomes from the US National Health and Nutrition Examination Survey
Google dataset search	exposome	https://datasetsearch.research.google.com/search?src=0&query=exposome&docid=L2cvMTF4dnBxNXFrbA%3D%3D	A systematic comparison of statistical methods to detect interactions in exposome-health associations
Google dataset search	exposome	https://datasetsearch.research.google.com/search?src=0&query=exposome&docid=L2cvMTF4dnBxNXFrbA%3D%3D	Adipogenic activity of chemicals used in plastic consumer products
Google dataset search	exposome	https://datasetsearch.research.google.com/search?src=0&query=exposome&docid=L2cvMTF4dnBxNXFrbA%3D%3D	Allergen Chip Challenge
Google dataset search	exposome	https://datasetsearch.research.google.com/search?src=0&query=exposome&docid=L2cvMTF4dnBxNXFrbA%3D%3D	An Enhanced Protocol to Expand Human Exposome and Machine Learning-Based Prediction for Methodology Application
Google dataset search	exposome	https://datasetsearch.research.google.com/search?src=0&query=exposome&docid=L2cvMTF4dnBxNXFrbA%3D%3D	Annotation scheme for substance exposures
Google dataset search	exposome	https://datasetsearch.research.google.com/search?src=0&query=exposome&docid=L2cvMTF4dnBxNXFrbA%3D%3D	Assuring Healthy Populations During the COVID-19 Pandemic: Recognizing Women's Contributions in Addressing Syndemic Interactions
Google dataset search	exposome	https://datasetsearch.research.google.com/search?src=0&query=exposome&docid=L2cvMTF4dnBxNXFrbA%3D%3D	Average annotation statistics in the data splits used for cross-validation
Google dataset search	exposome	https://datasetsearch.research.google.com/search?src=0&query=exposome&docid=L2cvMTF4dnBxNXFrbA%3D%3D	Back pain exercise therapy remodels human epigenetic profiles in buccal and human peripheral blood mononuclear cells: an exploratory study in young male participants
Google dataset search	exposome	https://datasetsearch.research.google.com/search?src=0&query=exposome&docid=L2cvMTF4dnBxNXFrbA%3D%3D	Blood Exposome Database
Google dataset search	exposome	https://datasetsearch.research.google.com/search?src=0&query=exposome&docid=L2cvMTF4dnBxNXFrbA%3D%3D	Broad MOA categories
Google dataset search	exposome	https://datasetsearch.research.google.com/search?src=0&query=exposome&docid=L2cvMTF4dnBxNXFrbA%3D%3D	Capturing a Comprehensive Picture of Biological Events From Adverse Outcome Pathways in the Drug Exposome
Google dataset search	exposome	https://datasetsearch.research.google.com/search?src=0&query=exposome&docid=L2cvMTF4dnBxNXFrbA%3D%3D	Characterization of the Human Exposome by a Comprehensive and Quantitative Large-Scale Multianalyte Metabolomics Platform
Google dataset search	exposome	https://datasetsearch.research.google.com/search?src=0&query=exposome&docid=L2cvMTF4dnBxNXFrbA%3D%3D	Clinical characteristics of women and newborns
Google dataset search	exposome	https://datasetsearch.research.google.com/search?src=0&query=exposome&docid=L2cvMTF4dnBxNXFrbA%3D%3D	Comprehensive characterization of putative genetic influences on plasma metabolome in a pediatric cohort
Google dataset search	exposome	https://datasetsearch.research.google.com/search?src=0&query=exposome&docid=L2cvMTF4dnBxNXFrbA%3D%3D	Comprehensive Evaluation of Blood Plasma and Serum Sample Preparations for HRMS-Based Chemical Exposomics: Overlaps and Specificities
Google dataset search	exposome	https://datasetsearch.research.google.com/search?src=0&query=exposome&docid=L2cvMTF4dnBxNXFrbA%3D%3D	Data Processing Thresholds for Abundance and Sparsity and Missed Biological Insights in an Untargeted Chemical Analysis of Blood Specimens for Exposomics
Google dataset search	exposome	https://datasetsearch.research.google.com/search?src=0&query=exposome&docid=L2cvMTF4dnBxNXFrbA%3D%3D	Dataset for non-targeted urinary biomarkers
Google dataset search	exposome	https://datasetsearch.research.google.com/search?src=0&query=exposome&docid=L2cvMTF4dnBxNXFrbA%3D%3D	Examination of the exposome in an animal model: the impact of high fat diet and rat strain on local and systemic immune markers following occupational welding fume exposure
Google dataset search	exposome	https://datasetsearch.research.google.com/search?src=0&query=exposome&docid=L2cvMTF4dnBxNXFrbA%3D%3D	Examining the Effects of the Exposome on Delay Discounting in the ABCD Study
Google dataset search	exposome	https://datasetsearch.research.google.com/search?src=0&query=exposome&docid=L2cvMTF4dnBxNXFrbA%3D%3D	Exposome Boot Camp Lab 4
Google dataset search	exposome	https://datasetsearch.research.google.com/search?src=0&query=exposome&docid=L2cvMTF4dnBxNXFrbA%3D%3D	Exposome Chemicals without MS data in the public domain
Google dataset search	exposome	https://datasetsearch.research.google.com/search?src=0&query=exposome&docid=L2cvMTF4dnBxNXFrbA%3D%3D	Exposome data: Metrics in block-wise missing scenarios
Google dataset search	exposome	https://datasetsearch.research.google.com/search?src=0&query=exposome&docid=L2cvMTF4dnBxNXFrbA%3D%3D	Exposome Profiling of Environmental Pollutants in Seminal Plasma and Novel Associations with Semen Parameters
Google dataset search	exposome	https://datasetsearch.research.google.com/search?src=0&query=exposome&docid=L2cvMTF4dnBxNXFrbA%3D%3D	Exposome-Explorer
Google dataset search	exposome	https://datasetsearch.research.google.com/search?src=0&query=exposome&docid=L2cvMTF4dnBxNXFrbA%3D%3D	Exposomic Biomonitoring of Polyphenols by Non-Targeted Analysis and Suspect Screening
Google dataset search	exposome	https://datasetsearch.research.google.com/search?src=0&query=exposome&docid=L2cvMTF4dnBxNXFrbA%3D%3D	GeoExposomics.org proof-of-concept catalogue as an Excel workbook
Google dataset search	exposome	https://datasetsearch.research.google.com/search?src=0&query=exposome&docid=L2cvMTF4dnBxNXFrbA%3D%3D	Global-Scale Metabolomic Profiling of Human Hair for Simultaneous Monitoring of Endogenous Metabolome, Short- and Long-Term Exposome
Google dataset search	exposome	https://datasetsearch.research.google.com/search?src=0&query=exposome&docid=L2cvMTF4dnBxNXFrbA%3D%3D	How to design a national genomic project—a systematic review of active projects
Google dataset search	exposome	https://datasetsearch.research.google.com/search?src=0&query=exposome&docid=L2cvMTF4dnBxNXFrbA%3D%3D	Human stool exposomics analysis
Google dataset search	exposome	https://datasetsearch.research.google.com/search?src=0&query=exposome&docid=L2cvMTF4dnBxNXFrbA%3D%3D	Information Retrieval Using Machine Learning for Biomarker Curation in the Exposome-Explorer
Google dataset search	exposome	https://datasetsearch.research.google.com/search?src=0&query=exposome&docid=L2cvMTF4dnBxNXFrbA%3D%3D	Insights into the Chemical Exposome during Pregnancy: A Non-Targeted Analysis of Preterm and Term Births
Google dataset search	exposome	https://datasetsearch.research.google.com/search?src=0&query=exposome&docid=L2cvMTF4dnBxNXFrbA%3D%3D	Integrated Exposomics/Metabolomics for Rapid Exposure and Effect Analyses
Google dataset search	exposome	https://datasetsearch.research.google.com/search?src=0&query=exposome&docid=L2cvMTF4dnBxNXFrbA%3D%3D	Integration of proteomic and metabolomic analyses: New insights for mapping informal workers exposed to potentially toxic elements
Google dataset search	exposome	https://datasetsearch.research.google.com/search?src=0&query=exposome&docid=L2cvMTF4dnBxNXFrbA%3D%3D	Inter-Chemical Correlation results for the study: ECHOAAF01 (NA)
Google dataset search	exposome	https://datasetsearch.research.google.com/search?src=0&query=exposome&docid=L2cvMTF4dnBxNXFrbA%3D%3D	Inter-Chemical Correlation results for the study: ECHOABA03 (NA)
Google dataset search	exposome	https://datasetsearch.research.google.com/search?src=0&query=exposome&docid=L2cvMTF4dnBxNXFrbA%3D%3D	Inter-Chemical Correlation results for the study: ECHOADA02 (NA)
Google dataset search	exposome	https://datasetsearch.research.google.com/search?src=0&query=exposome&docid=L2cvMTF4dnBxNXFrbA%3D%3D	Inter-Chemical Correlation results for the study: ECHOAKA02 (NA)
Google dataset search	exposome	https://datasetsearch.research.google.com/search?src=0&query=exposome&docid=L2cvMTF4dnBxNXFrbA%3D%3D	Inter-Chemical Correlation results for the study: HHEARx2016-1407 (Pediatric Inner-City Environmental Exposures at School and Home and Asthma Study)
Google dataset search	exposome	https://datasetsearch.research.google.com/search?src=0&query=exposome&docid=L2cvMTF4dnBxNXFrbA%3D%3D	Inter-Chemical Correlation results for the study: HHEARx2016-1431 (Sex-Specific Omics Profiles Related to Toxicant Exposures in Children)
Google dataset search	exposome	https://datasetsearch.research.google.com/search?src=0&query=exposome&docid=L2cvMTF4dnBxNXFrbA%3D%3D	Inter-Chemical Correlation results for the study: HHEARx2016-1449 (Environmental phenols and pesticide levels in relationship to autism)
Google dataset search	exposome	https://datasetsearch.research.google.com/search?src=0&query=exposome&docid=L2cvMTF4dnBxNXFrbA%3D%3D	Inter-Chemical Correlation results for the study: HHEARx2016-1461 (ECHO ReCHARGE Study - Environmental Exposures)
Google dataset search	exposome	https://datasetsearch.research.google.com/search?src=0&query=exposome&docid=L2cvMTF4dnBxNXFrbA%3D%3D	Inter-Chemical Correlation results for the study: HHEARx2016-1534 (A Nested Case-Control Study of Prenatal Exposure to Phthalates and Psychosocial Stress: Adverse Pregnancy Outcomes and the Mediating Role of Placental Function)
Google dataset search	exposome	https://datasetsearch.research.google.com/search?src=0&query=exposome&docid=L2cvMTF4dnBxNXFrbA%3D%3D	Inter-Chemical Correlation results for the study: HHEARx2017-1740 (Mitochondrial DNA biomarkers of prenatal metal mixture exposure: intergenerational inheritance and infant growth)
Google dataset search	exposome	https://datasetsearch.research.google.com/search?src=0&query=exposome&docid=L2cvMTF4dnBxNXFrbA%3D%3D	Inter-Chemical Correlation results for the study: HHEARx2017-1945 (Maternal and Developmental Risks from Environmental and Social Stressors (MADRES))
Google dataset search	exposome	https://datasetsearch.research.google.com/search?src=0&query=exposome&docid=L2cvMTF4dnBxNXFrbA%3D%3D	Inter-Chemical Correlation results for the study: HHEARx2017-1962 (SEARCH for Diabetes in Youth (SEARCH))
Google dataset search	exposome	https://datasetsearch.research.google.com/search?src=0&query=exposome&docid=L2cvMTF4dnBxNXFrbA%3D%3D	Inter-Chemical Correlation results for the study: HHEARx2017-1977 (Microbial and metabolic variations mediate the influence of childhood and adolescent EDC and trace element exposure on breast density.)
Google dataset search	exposome	https://datasetsearch.research.google.com/search?src=0&query=exposome&docid=L2cvMTF4dnBxNXFrbA%3D%3D	Inter-Chemical Correlation results for the study: HHEARx2017-1982 (Domestic Indoor PM and Childhood Asthma Morbidity (DISCOVER Study))
Google dataset search	exposome	https://datasetsearch.research.google.com/search?src=0&query=exposome&docid=L2cvMTF4dnBxNXFrbA%3D%3D	Inter-Chemical Correlation results for the study: HHEARx2018-2120 (The impact of tobacco smoke exposure and environmental exposures on the pulmonary microbiome and outcomes of critically ill children)
Google dataset search	exposome	https://datasetsearch.research.google.com/search?src=0&query=exposome&docid=L2cvMTF4dnBxNXFrbA%3D%3D	Inter-Chemical Correlation results for the study: HHEARx2018-2512 (The Role of Environmental Endocrine Disruptors on the Health of Inner City Children)
Google dataset search	exposome	https://datasetsearch.research.google.com/search?src=0&query=exposome&docid=L2cvMTF4dnBxNXFrbA%3D%3D	Inter-Chemical Correlation results for the study: HHEARx2018-2532 (Environmental Toxins in Early Life: Shaping Health and Disease in Childhood)
Google dataset search	exposome	https://datasetsearch.research.google.com/search?src=0&query=exposome&docid=L2cvMTF4dnBxNXFrbA%3D%3D	Inter-Chemical Correlation results for the study: HHEARx2018-2537 (Phthalates and childhood obesity in a racially, ethnically and geographically diverse cohort.)
Google dataset search	exposome	https://datasetsearch.research.google.com/search?src=0&query=exposome&docid=L2cvMTF4dnBxNXFrbA%3D%3D	Inter-Chemical Correlation results for the study: NHANES20052006 (NHANES Survey 2005-2006)
Google dataset search	exposome	https://datasetsearch.research.google.com/search?src=0&query=exposome&docid=L2cvMTF4dnBxNXFrbA%3D%3D	Inter-Chemical Correlation results for the study: NHANES20112012 (NHANES Survey 2011-2012)
Google dataset search	exposome	https://datasetsearch.research.google.com/search?src=0&query=exposome&docid=L2cvMTF4dnBxNXFrbA%3D%3D	Investigating causal relationships between exposome and human longevity: a Mendelian randomization analysis
Google dataset search	exposome	https://datasetsearch.research.google.com/search?src=0&query=exposome&docid=L2cvMTF4dnBxNXFrbA%3D%3D	Investigating Possible Trans/Intergenerational Associations With Obesity in Young Adults Using an Exposome Approach
Google dataset search	exposome	https://datasetsearch.research.google.com/search?src=0&query=exposome&docid=L2cvMTF4dnBxNXFrbA%3D%3D	IodoFinder: Machine Learning-Guided Recognition of Iodinated Chemicals in Nontargeted LC-MS/MS Analysis
Google dataset search	exposome	https://datasetsearch.research.google.com/search?src=0&query=exposome&docid=L2cvMTF4dnBxNXFrbA%3D%3D	Laboratory and Histological analyses
Google dataset search	exposome	https://datasetsearch.research.google.com/search?src=0&query=exposome&docid=L2cvMTF4dnBxNXFrbA%3D%3D	Linking high resolution mass spectrometry data with exposure and toxicity forecasts to advance high-throughput environmental monitoring
Google dataset search	exposome	https://datasetsearch.research.google.com/search?src=0&query=exposome&docid=L2cvMTF4dnBxNXFrbA%3D%3D	Logistic regression analysis for risk of short-term newborn outcomes
Google dataset search	exposome	https://datasetsearch.research.google.com/search?src=0&query=exposome&docid=L2cvMTF4dnBxNXFrbA%3D%3D	Longitudinal Exposomics in a Multiomic Wellness Cohort Reveals Distinctive and Dynamic Environmental Chemical Mixtures in Blood
Google dataset search	exposome	https://datasetsearch.research.google.com/search?src=0&query=exposome&docid=L2cvMTF4dnBxNXFrbA%3D%3D	Longitudinal Mapping of Personal Biotic and Abiotic Exposomes and Transcriptome in Underwater Confined Space Using Wearable Passive Samplers
Google dataset search	exposome	https://datasetsearch.research.google.com/search?src=0&query=exposome&docid=L2cvMTF4dnBxNXFrbA%3D%3D	Mean cross-validation results for the two BERT-based models over ten folds
Google dataset search	exposome	https://datasetsearch.research.google.com/search?src=0&query=exposome&docid=L2cvMTF4dnBxNXFrbA%3D%3D	Network-Based Identification of Key Toxic Compounds in Airborne Chemical Exposome
Google dataset search	exposome	https://datasetsearch.research.google.com/search?src=0&query=exposome&docid=L2cvMTF4dnBxNXFrbA%3D%3D	NHANES 1988-2018
Google dataset search	exposome	https://datasetsearch.research.google.com/search?src=0&query=exposome&docid=L2cvMTF4dnBxNXFrbA%3D%3D	Novel Method for Simultaneously Untargeted Metabolome and Targeted Exposome Analysis in One Injection
Google dataset search	exposome	https://datasetsearch.research.google.com/search?src=0&query=exposome&docid=L2cvMTF4dnBxNXFrbA%3D%3D	Performance of the two fine-tuned BERT models on the test set
Google dataset search	exposome	https://datasetsearch.research.google.com/search?src=0&query=exposome&docid=L2cvMTF4dnBxNXFrbA%3D%3D	Plastic Products Leach Chemicals That Induce In Vitro Toxicity under Realistic Use Conditions
Google dataset search	exposome	https://datasetsearch.research.google.com/search?src=0&query=exposome&docid=L2cvMTF4dnBxNXFrbA%3D%3D	Predicting self-perceived general health status using machine learning: an external exposome study
Google dataset search	exposome	https://datasetsearch.research.google.com/search?src=0&query=exposome&docid=L2cvMTF4dnBxNXFrbA%3D%3D	PROMESA endpoints and related outcomes
Google dataset search	exposome	https://datasetsearch.research.google.com/search?src=0&query=exposome&docid=L2cvMTF4dnBxNXFrbA%3D%3D	PubChem lists to Study the Exposome of Mild Cognitive Impairment and Alzheimer's Disease on Cerebrospinal Fluid
Google dataset search	exposome	https://datasetsearch.research.google.com/search?src=0&query=exposome&docid=L2cvMTF4dnBxNXFrbA%3D%3D	PubChemLite for Exposomics
Google dataset search	exposome	https://datasetsearch.research.google.com/search?src=0&query=exposome&docid=L2cvMTF4dnBxNXFrbA%3D%3D	RECETOX Exposome
Google dataset search	exposome	https://datasetsearch.research.google.com/search?src=0&query=exposome&docid=L2cvMTF4dnBxNXFrbA%3D%3D	Results concerning the exposome
Google dataset search	exposome	https://datasetsearch.research.google.com/search?src=0&query=exposome&docid=L2cvMTF4dnBxNXFrbA%3D%3D	Scheduling of PROMESA study procedures and evaluations
Google dataset search	exposome	https://datasetsearch.research.google.com/search?src=0&query=exposome&docid=L2cvMTF4dnBxNXFrbA%3D%3D	T3DB/ toxic exposome database
Google dataset search	exposome	https://datasetsearch.research.google.com/search?src=0&query=exposome&docid=L2cvMTF4dnBxNXFrbA%3D%3D	Target and non-target analysis of xenobiotics in urine samples. Method optimization and validation
Google dataset search	exposome	https://datasetsearch.research.google.com/search?src=0&query=exposome&docid=L2cvMTF4dnBxNXFrbA%3D%3D	The ECHO Cohort Exposome: First Steps using HHEAR Analysis – An Opportunity for ALL ECHO Cohorts to Contribute Type A Samples – Untargeted Analysis (CANDLE Cohort)
Google dataset search	exposome	https://datasetsearch.research.google.com/search?src=0&query=exposome&docid=L2cvMTF4dnBxNXFrbA%3D%3D	The ECHO Cohort Exposome: First Steps using HHEAR Analysis – An Opportunity for ALL ECHO Cohorts to Contribute Type A Samples – Untargeted Analysis (CHES Cohort)
Google dataset search	exposome	https://datasetsearch.research.google.com/search?src=0&query=exposome&docid=L2cvMTF4dnBxNXFrbA%3D%3D	The ECHO Cohort Exposome: First Steps using HHEAR Analysis – An Opportunity for ALL ECHO Cohorts to Contribute Type A Samples – Untargeted Analysis (CIOB Cohort)
Google dataset search	exposome	https://datasetsearch.research.google.com/search?src=0&query=exposome&docid=L2cvMTF4dnBxNXFrbA%3D%3D	The ECHO Cohort Exposome: First Steps using HHEAR Analysis – An Opportunity for ALL ECHO Cohorts to Contribute Type A Samples – Untargeted Analysis (VCSIP Cohort)
Google dataset search	exposome	https://datasetsearch.research.google.com/search?src=0&query=exposome&docid=L2cvMTF4dnBxNXFrbA%3D%3D	The Pregnancy Exposome: Multiple Environmental Exposures in the INMA-Sabadell Birth Cohort
Google dataset search	exposome	https://datasetsearch.research.google.com/search?src=0&query=exposome&docid=L2cvMTF4dnBxNXFrbA%3D%3D	Untargeted Metabolomics: Biochemical Perturbations in Golestan Cohort Study Opium Users Inform Intervention Strategies
Google dataset search	exposome	https://datasetsearch.research.google.com/search?src=0&query=exposome&docid=L2cvMTF4dnBxNXFrbA%3D%3D	UVREK: Development and Analysis of an Expression Profile Knowledgebase of Biomolecules Induced by Ultraviolet Radiation Exposure
Google dataset search	exposome	https://datasetsearch.research.google.com/search?src=0&query=exposome&docid=L2cvMTF4dnBxNXFrbA%3D%3D	Wristband Personal Passive Samplers and Suspect Screening Methods Highlight Gender Disparities in Chemical Exposures
OpenAIRE	exposome	https://explore.openaire.eu/search/find?f0=q&fv0=exposome&instancetypename=%22Dataset%22	A comprehensive dataset on microbiome dynamics in rheumatoid arthritis from a large-scale cohort study
OpenAIRE	exposome	https://explore.openaire.eu/search/find?f0=q&fv0=exposome&instancetypename=%22Dataset%22	A review on the application of the exposome paradigm to unveil the environmental determinants of age-related diseases
OpenAIRE	exposome	https://explore.openaire.eu/search/find?f0=q&fv0=exposome&instancetypename=%22Dataset%22	A systematic comparison of statistical methods to detect interactions in exposome-health associations
OpenAIRE	exposome	https://explore.openaire.eu/search/find?f0=q&fv0=exposome&instancetypename=%22Dataset%22	ACL_datasets
OpenAIRE	exposome	https://explore.openaire.eu/search/find?f0=q&fv0=exposome&instancetypename=%22Dataset%22	Allergen Chip Challenge
OpenAIRE	exposome	https://explore.openaire.eu/search/find?f0=q&fv0=exposome&instancetypename=%22Dataset%22	An exposome atlas of human serum reveals risk of chronic diseases
OpenAIRE	exposome	https://explore.openaire.eu/search/find?f0=q&fv0=exposome&instancetypename=%22Dataset%22	An exposome atlas of serum reveals risk of chronic diseases in Chinese population
OpenAIRE	exposome	https://explore.openaire.eu/search/find?f0=q&fv0=exposome&instancetypename=%22Dataset%22	Association between diverticular disease and colorectal cancer: a bidirectional mendelian randomization study
OpenAIRE	exposome	https://explore.openaire.eu/search/find?f0=q&fv0=exposome&instancetypename=%22Dataset%22	Association between outdoor air pollution and chronic rhinosinusitis patient reported outcomes
OpenAIRE	exposome	https://explore.openaire.eu/search/find?f0=q&fv0=exposome&instancetypename=%22Dataset%22	Associations between neighborhood built, social, or toxicant conditions and child externalizing behaviors in the Detroit metro area: a cross-sectional study of the neighborhood ‘exposome’
OpenAIRE	exposome	https://explore.openaire.eu/search/find?f0=q&fv0=exposome&instancetypename=%22Dataset%22	Associations between occupational and environmental exposures and organ involvement in sarcoidosis: a retrospective case-case analysis
OpenAIRE	exposome	https://explore.openaire.eu/search/find?f0=q&fv0=exposome&instancetypename=%22Dataset%22	Blood Exposome Database
OpenAIRE	exposome	https://explore.openaire.eu/search/find?f0=q&fv0=exposome&instancetypename=%22Dataset%22	Blood miRNA levels associated with ADHD traits in children across six European birth cohorts
OpenAIRE	exposome	https://explore.openaire.eu/search/find?f0=q&fv0=exposome&instancetypename=%22Dataset%22	COCONUT 2.0
OpenAIRE	exposome	https://explore.openaire.eu/search/find?f0=q&fv0=exposome&instancetypename=%22Dataset%22	Comprehensive characterization of putative genetic influences on plasma metabolome in a pediatric cohort
OpenAIRE	exposome	https://explore.openaire.eu/search/find?f0=q&fv0=exposome&instancetypename=%22Dataset%22	Computational histology reveals that concomitant application of insect repellent with sunscreen impairs UV protection in an ex vivo human skin model
OpenAIRE	exposome	https://explore.openaire.eu/search/find?f0=q&fv0=exposome&instancetypename=%22Dataset%22	Data and Code Repository for Expanding non-target analysis methods to characterize the prenatal exposome
OpenAIRE	exposome	https://explore.openaire.eu/search/find?f0=q&fv0=exposome&instancetypename=%22Dataset%22	Data and R script for: The Heritability of Self-Control: a Meta-Analysis
OpenAIRE	exposome	https://explore.openaire.eu/search/find?f0=q&fv0=exposome&instancetypename=%22Dataset%22	Data for publication in Scientific Data
OpenAIRE	exposome	https://explore.openaire.eu/search/find?f0=q&fv0=exposome&instancetypename=%22Dataset%22	Deep phenotyping meets big data: the Geoscience and hEalth Cohort COnsortium (GECCO) data to enable exposome studies in The Netherlands
OpenAIRE	exposome	https://explore.openaire.eu/search/find?f0=q&fv0=exposome&instancetypename=%22Dataset%22	Determinants of the urinary and serum metabolome in children from six European populations
OpenAIRE	exposome	https://explore.openaire.eu/search/find?f0=q&fv0=exposome&instancetypename=%22Dataset%22	Environmental chemicals, breast cancer progression and drug resistance
OpenAIRE	exposome	https://explore.openaire.eu/search/find?f0=q&fv0=exposome&instancetypename=%22Dataset%22	Environmental exposures in early-life and general health in childhood
OpenAIRE	exposome	https://explore.openaire.eu/search/find?f0=q&fv0=exposome&instancetypename=%22Dataset%22	EPHOR Deliverable D3.1- Protocols for collection, pre-processing and storage of biological samples (WP3)
OpenAIRE	exposome	https://explore.openaire.eu/search/find?f0=q&fv0=exposome&instancetypename=%22Dataset%22	eQTM catalogue in children's blood
OpenAIRE	exposome	https://explore.openaire.eu/search/find?f0=q&fv0=exposome&instancetypename=%22Dataset%22	EWAS associations between DNAm and general cognitive score, perceptive performance score, and verbal score
OpenAIRE	exposome	https://explore.openaire.eu/search/find?f0=q&fv0=exposome&instancetypename=%22Dataset%22	EXIMIOUS SOP for collection, storage and shipment of biological samples
OpenAIRE	exposome	https://explore.openaire.eu/search/find?f0=q&fv0=exposome&instancetypename=%22Dataset%22	Exposome
OpenAIRE	exposome	https://explore.openaire.eu/search/find?f0=q&fv0=exposome&instancetypename=%22Dataset%22	Exposome and Metabolome Analysis of Sugarcane Workers Reveals Predictors of Kidney Injury
OpenAIRE	exposome	https://explore.openaire.eu/search/find?f0=q&fv0=exposome&instancetypename=%22Dataset%22	Exposome Boot Camp Lab 4
OpenAIRE	exposome	https://explore.openaire.eu/search/find?f0=q&fv0=exposome&instancetypename=%22Dataset%22	Exposome Chemicals without MS data in the public domain
OpenAIRE	exposome	https://explore.openaire.eu/search/find?f0=q&fv0=exposome&instancetypename=%22Dataset%22	Exposome-Explorer
OpenAIRE	exposome	https://explore.openaire.eu/search/find?f0=q&fv0=exposome&instancetypename=%22Dataset%22	Exposomics Spectral Library
OpenAIRE	exposome	https://explore.openaire.eu/search/find?f0=q&fv0=exposome&instancetypename=%22Dataset%22	Exposure to silicates and systemic autoimmune-related outcomes in rodents: a systematic review
OpenAIRE	exposome	https://explore.openaire.eu/search/find?f0=q&fv0=exposome&instancetypename=%22Dataset%22	Foetal gluten immunogenic peptides during pregnancy: a new determinant on the coeliac exposome
OpenAIRE	exposome	https://explore.openaire.eu/search/find?f0=q&fv0=exposome&instancetypename=%22Dataset%22	GENE-FORECASTSM: Genomics, Environmental Factors and Social Determinants of Cardiovascular Disease in African-Americans Study
OpenAIRE	exposome	https://explore.openaire.eu/search/find?f0=q&fv0=exposome&instancetypename=%22Dataset%22	Genetic GIScience: Toward a Place-Based Synthesis of the Genome, Exposome, and Behavome
OpenAIRE	exposome	https://explore.openaire.eu/search/find?f0=q&fv0=exposome&instancetypename=%22Dataset%22	Gut microbial ecology and exposome of a healthy Pakistani cohort
OpenAIRE	exposome	https://explore.openaire.eu/search/find?f0=q&fv0=exposome&instancetypename=%22Dataset%22	How to design a national genomic project—a systematic review of active projects
OpenAIRE	exposome	https://explore.openaire.eu/search/find?f0=q&fv0=exposome&instancetypename=%22Dataset%22	In utero and childhood exposure to tobacco smoke and multi-layer molecular signatures in children
OpenAIRE	exposome	https://explore.openaire.eu/search/find?f0=q&fv0=exposome&instancetypename=%22Dataset%22	Increased alarm pheromone component is associated with Nosema ceranae infected honey bee colonies
OpenAIRE	exposome	https://explore.openaire.eu/search/find?f0=q&fv0=exposome&instancetypename=%22Dataset%22	In-silico Mass Spectra for PFAS in the Blood Exposome Database
OpenAIRE	exposome	https://explore.openaire.eu/search/find?f0=q&fv0=exposome&instancetypename=%22Dataset%22	Inter-Chemical Correlation results for the study: ECHOAAJ01 (NA)
OpenAIRE	exposome	https://explore.openaire.eu/search/find?f0=q&fv0=exposome&instancetypename=%22Dataset%22	Inter-Chemical Correlation results for the study: ECHOABA03 (NA)
OpenAIRE	exposome	https://explore.openaire.eu/search/find?f0=q&fv0=exposome&instancetypename=%22Dataset%22	Inter-Chemical Correlation results for the study: ECHOABA05 (NA)
OpenAIRE	exposome	https://explore.openaire.eu/search/find?f0=q&fv0=exposome&instancetypename=%22Dataset%22	Inter-Chemical Correlation results for the study: ECHOAKA02 (NA)
OpenAIRE	exposome	https://explore.openaire.eu/search/find?f0=q&fv0=exposome&instancetypename=%22Dataset%22	Inter-Chemical Correlation results for the study: HHEARx2016-1407 (Pediatric Inner-City Environmental Exposures at School and Home and Asthma Study)
OpenAIRE	exposome	https://explore.openaire.eu/search/find?f0=q&fv0=exposome&instancetypename=%22Dataset%22	Inter-Chemical Correlation results for the study: HHEARx2016-1431 (Sex-Specific Omics Profiles Related to Toxicant Exposures in Children)
OpenAIRE	exposome	https://explore.openaire.eu/search/find?f0=q&fv0=exposome&instancetypename=%22Dataset%22	Inter-Chemical Correlation results for the study: HHEARx2016-1432 (Micronutrient deficiencies, environmental exposures and severe malaria: Risk factors for adverse neurodevelopmental outcomes in Ugandan children)
OpenAIRE	exposome	https://explore.openaire.eu/search/find?f0=q&fv0=exposome&instancetypename=%22Dataset%22	Inter-Chemical Correlation results for the study: HHEARx2016-1449 (Environmental phenols and pesticide levels in relationship to autism)
OpenAIRE	exposome	https://explore.openaire.eu/search/find?f0=q&fv0=exposome&instancetypename=%22Dataset%22	Inter-Chemical Correlation results for the study: HHEARx2016-1450 (Denver Asthma Panel Study-CHEAR Ancillary Study)
OpenAIRE	exposome	https://explore.openaire.eu/search/find?f0=q&fv0=exposome&instancetypename=%22Dataset%22	Inter-Chemical Correlation results for the study: HHEARx2016-1461 (ECHO ReCHARGE Study - Environmental Exposures)
OpenAIRE	exposome	https://explore.openaire.eu/search/find?f0=q&fv0=exposome&instancetypename=%22Dataset%22	Inter-Chemical Correlation results for the study: HHEARx2016-1534 (A Nested Case-Control Study of Prenatal Exposure to Phthalates and Psychosocial Stress: Adverse Pregnancy Outcomes and the Mediating Role of Placental Function)
OpenAIRE	exposome	https://explore.openaire.eu/search/find?f0=q&fv0=exposome&instancetypename=%22Dataset%22	Inter-Chemical Correlation results for the study: HHEARx2017-1593 (Role of environmental toxicants in modulating disease severity in children with NAFLD)
OpenAIRE	exposome	https://explore.openaire.eu/search/find?f0=q&fv0=exposome&instancetypename=%22Dataset%22	Inter-Chemical Correlation results for the study: HHEARx2017-1598 (Evaluation of Environmental Exposures in TEDDY)
OpenAIRE	exposome	https://explore.openaire.eu/search/find?f0=q&fv0=exposome&instancetypename=%22Dataset%22	Inter-Chemical Correlation results for the study: HHEARx2017-1729 (Air Pollution, Placenta Function, and Birth Outcomes in Los Angeles)
OpenAIRE	exposome	https://explore.openaire.eu/search/find?f0=q&fv0=exposome&instancetypename=%22Dataset%22	Inter-Chemical Correlation results for the study: HHEARx2017-1740 (Mitochondrial DNA biomarkers of prenatal metal mixture exposure: intergenerational inheritance and infant growth)
OpenAIRE	exposome	https://explore.openaire.eu/search/find?f0=q&fv0=exposome&instancetypename=%22Dataset%22	Inter-Chemical Correlation results for the study: HHEARx2017-1839 (Zika Virus Congenital Health Outcomes and the Impact of Maternal Environmental Exposures)
OpenAIRE	exposome	https://explore.openaire.eu/search/find?f0=q&fv0=exposome&instancetypename=%22Dataset%22	Inter-Chemical Correlation results for the study: HHEARx2017-1863 (Investigating Overweight/Obesity and Poor Diet as Susceptibility Factors for Secondhand Smoke in Childhood Asthma)
OpenAIRE	exposome	https://explore.openaire.eu/search/find?f0=q&fv0=exposome&instancetypename=%22Dataset%22	Inter-Chemical Correlation results for the study: HHEARx2017-1945 (Maternal and Developmental Risks from Environmental and Social Stressors (MADRES))
OpenAIRE	exposome	https://explore.openaire.eu/search/find?f0=q&fv0=exposome&instancetypename=%22Dataset%22	Inter-Chemical Correlation results for the study: HHEARx2017-1962 (SEARCH for Diabetes in Youth (SEARCH))
OpenAIRE	exposome	https://explore.openaire.eu/search/find?f0=q&fv0=exposome&instancetypename=%22Dataset%22	Inter-Chemical Correlation results for the study: HHEARx2017-1967 (Perfluoroalkyl and Polyfluroalkyl Substances (PFAS), Protein Biomarkers, Adiposity and Cardiometabolic Risk Factors in a 3-year Cohort of Low-Income Latino Children with Overweight and Obesity from the Stanford GOALS Randomized Controlled Trial)
OpenAIRE	exposome	https://explore.openaire.eu/search/find?f0=q&fv0=exposome&instancetypename=%22Dataset%22	Inter-Chemical Correlation results for the study: HHEARx2017-1977 (Microbial and metabolic variations mediate the influence of childhood and adolescent EDC and trace element exposure on breast density.)
OpenAIRE	exposome	https://explore.openaire.eu/search/find?f0=q&fv0=exposome&instancetypename=%22Dataset%22	Inter-Chemical Correlation results for the study: HHEARx2017-1982 (Domestic Indoor PM and Childhood Asthma Morbidity (DISCOVER Study))
OpenAIRE	exposome	https://explore.openaire.eu/search/find?f0=q&fv0=exposome&instancetypename=%22Dataset%22	Inter-Chemical Correlation results for the study: HHEARx2017-2121 (The Dynamics of Exposure, Phthalates and Asthma in a Randomized Trial (DEPART))
OpenAIRE	exposome	https://explore.openaire.eu/search/find?f0=q&fv0=exposome&instancetypename=%22Dataset%22	Inter-Chemical Correlation results for the study: HHEARx2018-2120 (The impact of tobacco smoke exposure and environmental exposures on the pulmonary microbiome and outcomes of critically ill children)
OpenAIRE	exposome	https://explore.openaire.eu/search/find?f0=q&fv0=exposome&instancetypename=%22Dataset%22	Inter-Chemical Correlation results for the study: HHEARx2018-2273 (First Trimester Exposures: Influence on Birth Outcomes and Markers of Biological Response)
OpenAIRE	exposome	https://explore.openaire.eu/search/find?f0=q&fv0=exposome&instancetypename=%22Dataset%22	Inter-Chemical Correlation results for the study: HHEARx2018-2512 (The Role of Environmental Endocrine Disruptors on the Health of Inner City Children)
OpenAIRE	exposome	https://explore.openaire.eu/search/find?f0=q&fv0=exposome&instancetypename=%22Dataset%22	Inter-Chemical Correlation results for the study: HHEARx2018-2532 (Environmental Toxins in Early Life: Shaping Health and Disease in Childhood)
OpenAIRE	exposome	https://explore.openaire.eu/search/find?f0=q&fv0=exposome&instancetypename=%22Dataset%22	Inter-Chemical Correlation results for the study: HHEARx2018-2537 (Phthalates and childhood obesity in a racially, ethnically and geographically diverse cohort.)
OpenAIRE	exposome	https://explore.openaire.eu/search/find?f0=q&fv0=exposome&instancetypename=%22Dataset%22	Inter-Chemical Correlation results for the study: NHANES19992000 (NHANES Survey 1999-2000)
OpenAIRE	exposome	https://explore.openaire.eu/search/find?f0=q&fv0=exposome&instancetypename=%22Dataset%22	Inter-Chemical Correlation results for the study: NHANES20012002 (NHANES Survey 2001-2002)
OpenAIRE	exposome	https://explore.openaire.eu/search/find?f0=q&fv0=exposome&instancetypename=%22Dataset%22	Inter-Chemical Correlation results for the study: NHANES20032004 (NHANES Survey 2003-2004)
OpenAIRE	exposome	https://explore.openaire.eu/search/find?f0=q&fv0=exposome&instancetypename=%22Dataset%22	Inter-Chemical Correlation results for the study: NHANES20052006 (NHANES Survey 2005-2006)
OpenAIRE	exposome	https://explore.openaire.eu/search/find?f0=q&fv0=exposome&instancetypename=%22Dataset%22	Inter-Chemical Correlation results for the study: NHANES20072008 (NHANES Survey 2007-2008)
OpenAIRE	exposome	https://explore.openaire.eu/search/find?f0=q&fv0=exposome&instancetypename=%22Dataset%22	Inter-Chemical Correlation results for the study: NHANES20092010 (NHANES Survey 2009-2010)
OpenAIRE	exposome	https://explore.openaire.eu/search/find?f0=q&fv0=exposome&instancetypename=%22Dataset%22	Inter-Chemical Correlation results for the study: NHANES20112012 (NHANES Survey 2011-2012)
OpenAIRE	exposome	https://explore.openaire.eu/search/find?f0=q&fv0=exposome&instancetypename=%22Dataset%22	Inter-Chemical Correlation results for the study: NHANES20132014 (NHANES Survey 2013-2014)
OpenAIRE	exposome	https://explore.openaire.eu/search/find?f0=q&fv0=exposome&instancetypename=%22Dataset%22	Inter-Chemical Correlation results for the study: NHANES20152016 (NHANES Survey 2015-2016)
OpenAIRE	exposome	https://explore.openaire.eu/search/find?f0=q&fv0=exposome&instancetypename=%22Dataset%22	Inter-Chemical Correlation results for the study: NHANES20172018 (NHANES Survey 2017-2018)
OpenAIRE	exposome	https://explore.openaire.eu/search/find?f0=q&fv0=exposome&instancetypename=%22Dataset%22	Investigating causal relationships between exposome and human longevity: a Mendelian randomization analysis
OpenAIRE	exposome	https://explore.openaire.eu/search/find?f0=q&fv0=exposome&instancetypename=%22Dataset%22	Maternal Dietary Glycemic Index and Glycemic Load in Pregnancy and Offspring Cord Blood DNA Methylation
OpenAIRE	exposome	https://explore.openaire.eu/search/find?f0=q&fv0=exposome&instancetypename=%22Dataset%22	Named Entity Corpus for Occupational Substance Exposure Assessment
OpenAIRE	exposome	https://explore.openaire.eu/search/find?f0=q&fv0=exposome&instancetypename=%22Dataset%22	Network analysis of gut microbial communities reveal key genera for a multiple sclerosis cohort with Mycobacterium avium subspecies paratuberculosis infection
OpenAIRE	exposome	https://explore.openaire.eu/search/find?f0=q&fv0=exposome&instancetypename=%22Dataset%22	NHANES 1988-2018
OpenAIRE	exposome	https://explore.openaire.eu/search/find?f0=q&fv0=exposome&instancetypename=%22Dataset%22	NIEHS EPA Pilot Study of Exposure to Chemicals in Consumer Products
OpenAIRE	exposome	https://explore.openaire.eu/search/find?f0=q&fv0=exposome&instancetypename=%22Dataset%22	Non-target screening of surface water samples to identify exposome-related pollutants: a case study from Luxembourg
OpenAIRE	exposome	https://explore.openaire.eu/search/find?f0=q&fv0=exposome&instancetypename=%22Dataset%22	Predicting self-perceived general health status using machine learning: an external exposome study
OpenAIRE	exposome	https://explore.openaire.eu/search/find?f0=q&fv0=exposome&instancetypename=%22Dataset%22	Predictors of Developmental Defects of Enamel in Primary Maxillary Central Incisors using Bayesian Model Selection
OpenAIRE	exposome	https://explore.openaire.eu/search/find?f0=q&fv0=exposome&instancetypename=%22Dataset%22	Predictors of healthy physiological aging across generations in a 30-year population-based cohort study: the Doetinchem Cohort Study
OpenAIRE	exposome	https://explore.openaire.eu/search/find?f0=q&fv0=exposome&instancetypename=%22Dataset%22	Prenatal environmental exposures associated with sex differences in childhood obesity and neurodevelopment
OpenAIRE	exposome	https://explore.openaire.eu/search/find?f0=q&fv0=exposome&instancetypename=%22Dataset%22	Probing erythrocytes as sensitive and reliable sensors of metabolic disturbances in the crosstalk between childhood obesity and insulin resistance: findings from an observational study, in vivo challenge tests, and ex vivo incubation assays
OpenAIRE	exposome	https://explore.openaire.eu/search/find?f0=q&fv0=exposome&instancetypename=%22Dataset%22	Processed metabolomic data from the EXPOsOMICS Personal Exposure Monitoring study
OpenAIRE	exposome	https://explore.openaire.eu/search/find?f0=q&fv0=exposome&instancetypename=%22Dataset%22	PubChem lists to Study the Exposome of Mild Cognitive Impairment and Alzheimer's Disease on Cerebrospinal Fluid
OpenAIRE	exposome	https://explore.openaire.eu/search/find?f0=q&fv0=exposome&instancetypename=%22Dataset%22	RECETOX Exposome
OpenAIRE	exposome	https://explore.openaire.eu/search/find?f0=q&fv0=exposome&instancetypename=%22Dataset%22	Replication Data for: MASS2 - Modern Au-based Surfaces and Secondary ionisation for Mass Spectrometry Imaging of Small molecules
OpenAIRE	exposome	https://explore.openaire.eu/search/find?f0=q&fv0=exposome&instancetypename=%22Dataset%22	Swedish Cervical Screening Samples 2011-2021
OpenAIRE	exposome	https://explore.openaire.eu/search/find?f0=q&fv0=exposome&instancetypename=%22Dataset%22	Target and non-target analysis of xenobiotics in urine samples. Method optimization and validation
OpenAIRE	exposome	https://explore.openaire.eu/search/find?f0=q&fv0=exposome&instancetypename=%22Dataset%22	The PSC scientific community resource: an asset for multi-omics interrogation of primary sclerosing cholangitis
OpenAIRE	exposome	https://explore.openaire.eu/search/find?f0=q&fv0=exposome&instancetypename=%22Dataset%22	The public health exposome and pregnancy-related mortality in the United States: a high-dimensional computational analysis
OpenAIRE	exposome	https://explore.openaire.eu/search/find?f0=q&fv0=exposome&instancetypename=%22Dataset%22	Unravelling the chemical exposome in cohort studies: routes explored and steps to become comprehensive
Re3data	exposom*	https://www.re3data.org/search?query=exposom*	Comparative Toxicogenomics Database (CTD)
Re3data	exposom*	https://www.re3data.org/search?query=exposom*	Exposome-Explorer
Re3data	exposom*	https://www.re3data.org/search?query=exposom*	T3DB/ toxic exposome database
Scientific data	exposom*	https://www.nature.com/search?journal=sdata&q=exposom*	A Comprehensive Dataset on Microbiome Dynamics in Rheumatoid Arthritis from a Large-Scale Cohort Study
Scientific data	exposom*	https://www.nature.com/search?journal=sdata&q=exposom*	A database of human exposomes and phenomes from the US National Health and Nutrition Examination Survey
Scientific data	exposom*	https://www.nature.com/search?journal=sdata&q=exposom*	Compliance with minimum information guidelines in public metabolomics repositories
Scientific data	exposom*	https://www.nature.com/search?journal=sdata&q=exposom*	Intra-Individual Paired Mass Spectrometry Dataset for Decoding Solar-Induced Proteomic Changes in Facial Skin
Scientific data	exposom*	https://www.nature.com/search?journal=sdata&q=exposom*	Linking in silico MS/MS spectra with chemistry data to improve identification of unknowns
Scientific data	exposom*	https://www.nature.com/search?journal=sdata&q=exposom*	The Journey to a FAIR CORE DATA SET for Diabetes Research in Germany
Scientific data	exposom*	https://www.nature.com/search?journal=sdata&q=exposom*	The Swedish Cervical Screening Cohort
Scientific data	exposom*	https://www.nature.com/search?journal=sdata&q=exposom*	Unveiling insights from the Joint FAO/WHO Expert Committee on Food Additives (JECFA) portal
TEDI	exposome	https://exporisk-timc.imag.fr/TEDI/	Advancing Tools for Human Early Lifecourse Exposome Research and Translation (ATHLETE)
TEDI	exposome	https://exporisk-timc.imag.fr/TEDI/	Blood Exposome database
TEDI	exposome	https://exporisk-timc.imag.fr/TEDI/	Chemical Correlation Database (CCDB)
TEDI	exposome	https://exporisk-timc.imag.fr/TEDI/	Comparative Toxicogenomics Database (CTD)
TEDI	exposome	https://exporisk-timc.imag.fr/TEDI/	European Health Examination Survey (EHES)
TEDI	exposome	https://exporisk-timc.imag.fr/TEDI/	European Human Exposome Network
TEDI	exposome	https://exporisk-timc.imag.fr/TEDI/	Exposome Project for Health and Occupational Research (EPHOR)
TEDI	exposome	https://exporisk-timc.imag.fr/TEDI/	Exposome-Explorer
TEDI	exposome	https://exporisk-timc.imag.fr/TEDI/	EXPOsOMICS
TEDI	exposome	https://exporisk-timc.imag.fr/TEDI/	Human Early-Life Exposome (HELIX)
TEDI	exposome	https://exporisk-timc.imag.fr/TEDI/	Human Exposome and Metabolite Database (HExpMetDB)
TEDI	exposome	https://exporisk-timc.imag.fr/TEDI/	Human internal exposure prediction (HExpPredict)
TEDI	exposome	https://exporisk-timc.imag.fr/TEDI/	Human Microbial Metabolome Database (MiMeDB)
TEDI	exposome	https://exporisk-timc.imag.fr/TEDI/	T3DB/ toxic exposome database
Web of Science	exposom*	Accessed via Institution login credentials	A database of human exposomes and phenomes from the US National Health and Nutrition Examination Survey
Zenodo	exposom*	https://zenodo.org/search?q=exposom%2A&f=resource_type%3Adataset&l=list&p=1&s=10&sort=bestmatch	A collection of molecular formula databases for HERMES
Zenodo	exposom*	https://zenodo.org/search?q=exposom%2A&f=resource_type%3Adataset&l=list&p=1&s=10&sort=bestmatch	Blood Exposome Database
Zenodo	exposom*	https://zenodo.org/search?q=exposom%2A&f=resource_type%3Adataset&l=list&p=1&s=10&sort=bestmatch	Data for COVID-19 vaccine review
Zenodo	exposom*	https://zenodo.org/search?q=exposom%2A&f=resource_type%3Adataset&l=list&p=1&s=10&sort=bestmatch	eQTM catalogue in children's blood
Zenodo	exposom*	https://zenodo.org/search?q=exposom%2A&f=resource_type%3Adataset&l=list&p=1&s=10&sort=bestmatch	Exposome Boot Camp Lab 4
Zenodo	exposom*	https://zenodo.org/search?q=exposom%2A&f=resource_type%3Adataset&l=list&p=1&s=10&sort=bestmatch	Exposome Chemicals without MS data in the public domain
Zenodo	exposom*	https://zenodo.org/search?q=exposom%2A&f=resource_type%3Adataset&l=list&p=1&s=10&sort=bestmatch	GeoExposomics.org proof-of-concept catalogue as an Excel workbook
Zenodo	exposom*	https://zenodo.org/search?q=exposom%2A&f=resource_type%3Adataset&l=list&p=1&s=10&sort=bestmatch	IDSL.UFA parameter file
Zenodo	exposom*	https://zenodo.org/search?q=exposom%2A&f=resource_type%3Adataset&l=list&p=1&s=10&sort=bestmatch	Inter-Chemical Correlation results for the study: ECHOAAA01 (NA)
Zenodo	exposom*	https://zenodo.org/search?q=exposom%2A&f=resource_type%3Adataset&l=list&p=1&s=10&sort=bestmatch	Inter-Chemical Correlation results for the study: ECHOAAC01 (NA)
Zenodo	exposom*	https://zenodo.org/search?q=exposom%2A&f=resource_type%3Adataset&l=list&p=1&s=10&sort=bestmatch	Inter-Chemical Correlation results for the study: ECHOAAD01 (NA)
Zenodo	exposom*	https://zenodo.org/search?q=exposom%2A&f=resource_type%3Adataset&l=list&p=1&s=10&sort=bestmatch	Inter-Chemical Correlation results for the study: ECHOAAE01 (NA)
Zenodo	exposom*	https://zenodo.org/search?q=exposom%2A&f=resource_type%3Adataset&l=list&p=1&s=10&sort=bestmatch	Inter-Chemical Correlation results for the study: ECHOAAF01 (NA)
Zenodo	exposom*	https://zenodo.org/search?q=exposom%2A&f=resource_type%3Adataset&l=list&p=1&s=10&sort=bestmatch	Inter-Chemical Correlation results for the study: ECHOAAG01 (NA)
Zenodo	exposom*	https://zenodo.org/search?q=exposom%2A&f=resource_type%3Adataset&l=list&p=1&s=10&sort=bestmatch	Inter-Chemical Correlation results for the study: ECHOAAJ01 (NA)
Zenodo	exposom*	https://zenodo.org/search?q=exposom%2A&f=resource_type%3Adataset&l=list&p=1&s=10&sort=bestmatch	Inter-Chemical Correlation results for the study: ECHOAAM01 (NA)
Zenodo	exposom*	https://zenodo.org/search?q=exposom%2A&f=resource_type%3Adataset&l=list&p=1&s=10&sort=bestmatch	Inter-Chemical Correlation results for the study: ECHOAAP01 (NA)
Zenodo	exposom*	https://zenodo.org/search?q=exposom%2A&f=resource_type%3Adataset&l=list&p=1&s=10&sort=bestmatch	Inter-Chemical Correlation results for the study: ECHOAAR01 (NA)
Zenodo	exposom*	https://zenodo.org/search?q=exposom%2A&f=resource_type%3Adataset&l=list&p=1&s=10&sort=bestmatch	Inter-Chemical Correlation results for the study: ECHOAAS01 (NA)
Zenodo	exposom*	https://zenodo.org/search?q=exposom%2A&f=resource_type%3Adataset&l=list&p=1&s=10&sort=bestmatch	Inter-Chemical Correlation results for the study: ECHOAAT01 (NA)
Zenodo	exposom*	https://zenodo.org/search?q=exposom%2A&f=resource_type%3Adataset&l=list&p=1&s=10&sort=bestmatch	Inter-Chemical Correlation results for the study: ECHOAAU01 (NA)
Zenodo	exposom*	https://zenodo.org/search?q=exposom%2A&f=resource_type%3Adataset&l=list&p=1&s=10&sort=bestmatch	Inter-Chemical Correlation results for the study: ECHOAAV01 (NA)
Zenodo	exposom*	https://zenodo.org/search?q=exposom%2A&f=resource_type%3Adataset&l=list&p=1&s=10&sort=bestmatch	Inter-Chemical Correlation results for the study: ECHOAAZ01 (NA)
Zenodo	exposom*	https://zenodo.org/search?q=exposom%2A&f=resource_type%3Adataset&l=list&p=1&s=10&sort=bestmatch	Inter-Chemical Correlation results for the study: ECHOAAZ02 (NA)
Zenodo	exposom*	https://zenodo.org/search?q=exposom%2A&f=resource_type%3Adataset&l=list&p=1&s=10&sort=bestmatch	Inter-Chemical Correlation results for the study: ECHOABA03 (NA)
Zenodo	exposom*	https://zenodo.org/search?q=exposom%2A&f=resource_type%3Adataset&l=list&p=1&s=10&sort=bestmatch	Inter-Chemical Correlation results for the study: ECHOABA05 (NA)
Zenodo	exposom*	https://zenodo.org/search?q=exposom%2A&f=resource_type%3Adataset&l=list&p=1&s=10&sort=bestmatch	Inter-Chemical Correlation results for the study: ECHOACA01 (NA)
Zenodo	exposom*	https://zenodo.org/search?q=exposom%2A&f=resource_type%3Adataset&l=list&p=1&s=10&sort=bestmatch	Inter-Chemical Correlation results for the study: ECHOADA01 (NA)
Zenodo	exposom*	https://zenodo.org/search?q=exposom%2A&f=resource_type%3Adataset&l=list&p=1&s=10&sort=bestmatch	Inter-Chemical Correlation results for the study: ECHOADA02 (NA)
Zenodo	exposom*	https://zenodo.org/search?q=exposom%2A&f=resource_type%3Adataset&l=list&p=1&s=10&sort=bestmatch	Inter-Chemical Correlation results for the study: ECHOAFA01 (NA)
Zenodo	exposom*	https://zenodo.org/search?q=exposom%2A&f=resource_type%3Adataset&l=list&p=1&s=10&sort=bestmatch	Inter-Chemical Correlation results for the study: ECHOAFA02 (NA)
Zenodo	exposom*	https://zenodo.org/search?q=exposom%2A&f=resource_type%3Adataset&l=list&p=1&s=10&sort=bestmatch	Inter-Chemical Correlation results for the study: ECHOAGA01 (NA)
Zenodo	exposom*	https://zenodo.org/search?q=exposom%2A&f=resource_type%3Adataset&l=list&p=1&s=10&sort=bestmatch	Inter-Chemical Correlation results for the study: ECHOAHA01 (NA)
Zenodo	exposom*	https://zenodo.org/search?q=exposom%2A&f=resource_type%3Adataset&l=list&p=1&s=10&sort=bestmatch	Inter-Chemical Correlation results for the study: ECHOAHA02 (NA)
Zenodo	exposom*	https://zenodo.org/search?q=exposom%2A&f=resource_type%3Adataset&l=list&p=1&s=10&sort=bestmatch	Inter-Chemical Correlation results for the study: ECHOAKA01 (NA)
Zenodo	exposom*	https://zenodo.org/search?q=exposom%2A&f=resource_type%3Adataset&l=list&p=1&s=10&sort=bestmatch	Inter-Chemical Correlation results for the study: ECHOAKA02 (NA)
Zenodo	exposom*	https://zenodo.org/search?q=exposom%2A&f=resource_type%3Adataset&l=list&p=1&s=10&sort=bestmatch	Inter-Chemical Correlation results for the study: HHEARx2016-1407 (Pediatric Inner-City Environmental Exposures at School and Home and Asthma Study)
Zenodo	exposom*	https://zenodo.org/search?q=exposom%2A&f=resource_type%3Adataset&l=list&p=1&s=10&sort=bestmatch	Inter-Chemical Correlation results for the study: HHEARx2016-1431 (Sex-Specific Omics Profiles Related to Toxicant Exposures in Children)
Zenodo	exposom*	https://zenodo.org/search?q=exposom%2A&f=resource_type%3Adataset&l=list&p=1&s=10&sort=bestmatch	Inter-Chemical Correlation results for the study: HHEARx2016-1432 (Micronutrient deficiencies, environmental exposures and severe malaria: Risk factors for adverse neurodevelopmental outcomes in Ugandan children)
Zenodo	exposom*	https://zenodo.org/search?q=exposom%2A&f=resource_type%3Adataset&l=list&p=1&s=10&sort=bestmatch	Inter-Chemical Correlation results for the study: HHEARx2016-1449 (Environmental phenols and pesticide levels in relationship to autism)
Zenodo	exposom*	https://zenodo.org/search?q=exposom%2A&f=resource_type%3Adataset&l=list&p=1&s=10&sort=bestmatch	Inter-Chemical Correlation results for the study: HHEARx2016-1450 (Denver Asthma Panel Study-CHEAR Ancillary Study)
Zenodo	exposom*	https://zenodo.org/search?q=exposom%2A&f=resource_type%3Adataset&l=list&p=1&s=10&sort=bestmatch	Inter-Chemical Correlation results for the study: HHEARx2016-1461 (ECHO ReCHARGE Study - Environmental Exposures)
Zenodo	exposom*	https://zenodo.org/search?q=exposom%2A&f=resource_type%3Adataset&l=list&p=1&s=10&sort=bestmatch	Inter-Chemical Correlation results for the study: HHEARx2016-1534 (A Nested Case-Control Study of Prenatal Exposure to Phthalates and Psychosocial Stress: Adverse Pregnancy Outcomes and the Mediating Role of Placental Function)
Zenodo	exposom*	https://zenodo.org/search?q=exposom%2A&f=resource_type%3Adataset&l=list&p=1&s=10&sort=bestmatch	Inter-Chemical Correlation results for the study: HHEARx2017-1593 (Role of environmental toxicants in modulating disease severity in children with NAFLD)
Zenodo	exposom*	https://zenodo.org/search?q=exposom%2A&f=resource_type%3Adataset&l=list&p=1&s=10&sort=bestmatch	Inter-Chemical Correlation results for the study: HHEARx2017-1598 (Evaluation of Environmental Exposures in TEDDY)
Zenodo	exposom*	https://zenodo.org/search?q=exposom%2A&f=resource_type%3Adataset&l=list&p=1&s=10&sort=bestmatch	Inter-Chemical Correlation results for the study: HHEARx2017-1729 (Air Pollution, Placenta Function, and Birth Outcomes in Los Angeles)
Zenodo	exposom*	https://zenodo.org/search?q=exposom%2A&f=resource_type%3Adataset&l=list&p=1&s=10&sort=bestmatch	Inter-Chemical Correlation results for the study: HHEARx2017-1740 (Mitochondrial DNA biomarkers of prenatal metal mixture exposure: intergenerational inheritance and infant growth)
Zenodo	exposom*	https://zenodo.org/search?q=exposom%2A&f=resource_type%3Adataset&l=list&p=1&s=10&sort=bestmatch	Inter-Chemical Correlation results for the study: HHEARx2017-1839 (Zika Virus Congenital Health Outcomes and the Impact of Maternal Environmental Exposures)
Zenodo	exposom*	https://zenodo.org/search?q=exposom%2A&f=resource_type%3Adataset&l=list&p=1&s=10&sort=bestmatch	Inter-Chemical Correlation results for the study: HHEARx2017-1863 (Investigating Overweight/Obesity and Poor Diet as Susceptibility Factors for Secondhand Smoke in Childhood Asthma)
Zenodo	exposom*	https://zenodo.org/search?q=exposom%2A&f=resource_type%3Adataset&l=list&p=1&s=10&sort=bestmatch	Inter-Chemical Correlation results for the study: HHEARx2017-1945 (Maternal and Developmental Risks from Environmental and Social Stressors (MADRES))
Zenodo	exposom*	https://zenodo.org/search?q=exposom%2A&f=resource_type%3Adataset&l=list&p=1&s=10&sort=bestmatch	Inter-Chemical Correlation results for the study: HHEARx2017-1962 (SEARCH for Diabetes in Youth (SEARCH))
Zenodo	exposom*	https://zenodo.org/search?q=exposom%2A&f=resource_type%3Adataset&l=list&p=1&s=10&sort=bestmatch	Inter-Chemical Correlation results for the study: HHEARx2017-1967 (Perfluoroalkyl and Polyfluroalkyl Substances (PFAS), Protein Biomarkers, Adiposity and Cardiometabolic Risk Factors in a 3-year Cohort of Low-Income Latino Children with Overweight and Obesity from the Stanford GOALS Randomized Controlled Trial)
Zenodo	exposom*	https://zenodo.org/search?q=exposom%2A&f=resource_type%3Adataset&l=list&p=1&s=10&sort=bestmatch	Inter-Chemical Correlation results for the study: HHEARx2017-1977 (Microbial and metabolic variations mediate the influence of childhood and adolescent EDC and trace element exposure on breast density.)
Zenodo	exposom*	https://zenodo.org/search?q=exposom%2A&f=resource_type%3Adataset&l=list&p=1&s=10&sort=bestmatch	Inter-Chemical Correlation results for the study: HHEARx2017-1982 (Domestic Indoor PM and Childhood Asthma Morbidity (DISCOVER Study))
Zenodo	exposom*	https://zenodo.org/search?q=exposom%2A&f=resource_type%3Adataset&l=list&p=1&s=10&sort=bestmatch	Inter-Chemical Correlation results for the study: HHEARx2017-2121 (The Dynamics of Exposure, Phthalates and Asthma in a Randomized Trial (DEPART))
Zenodo	exposom*	https://zenodo.org/search?q=exposom%2A&f=resource_type%3Adataset&l=list&p=1&s=10&sort=bestmatch	Inter-Chemical Correlation results for the study: HHEARx2018-2120 (The impact of tobacco smoke exposure and environmental exposures on the pulmonary microbiome and outcomes of critically ill children)
Zenodo	exposom*	https://zenodo.org/search?q=exposom%2A&f=resource_type%3Adataset&l=list&p=1&s=10&sort=bestmatch	Inter-Chemical Correlation results for the study: HHEARx2018-2273 (First Trimester Exposures: Influence on Birth Outcomes and Markers of Biological Response)
Zenodo	exposom*	https://zenodo.org/search?q=exposom%2A&f=resource_type%3Adataset&l=list&p=1&s=10&sort=bestmatch	Inter-Chemical Correlation results for the study: HHEARx2018-2512 (The Role of Environmental Endocrine Disruptors on the Health of Inner City Children)
Zenodo	exposom*	https://zenodo.org/search?q=exposom%2A&f=resource_type%3Adataset&l=list&p=1&s=10&sort=bestmatch	Inter-Chemical Correlation results for the study: HHEARx2018-2532 (Environmental Toxins in Early Life: Shaping Health and Disease in Childhood)
Zenodo	exposom*	https://zenodo.org/search?q=exposom%2A&f=resource_type%3Adataset&l=list&p=1&s=10&sort=bestmatch	Inter-Chemical Correlation results for the study: HHEARx2018-2537 (Phthalates and childhood obesity in a racially, ethnically and geographically diverse cohort.)
Zenodo	exposom*	https://zenodo.org/search?q=exposom%2A&f=resource_type%3Adataset&l=list&p=1&s=10&sort=bestmatch	Inter-Chemical Correlation results for the study: NHANES19992000 (NHANES Survey 1999-2000)
Zenodo	exposom*	https://zenodo.org/search?q=exposom%2A&f=resource_type%3Adataset&l=list&p=1&s=10&sort=bestmatch	Inter-Chemical Correlation results for the study: NHANES20012002 (NHANES Survey 2001-2002)
Zenodo	exposom*	https://zenodo.org/search?q=exposom%2A&f=resource_type%3Adataset&l=list&p=1&s=10&sort=bestmatch	Inter-Chemical Correlation results for the study: NHANES20032004 (NHANES Survey 2003-2004)
Zenodo	exposom*	https://zenodo.org/search?q=exposom%2A&f=resource_type%3Adataset&l=list&p=1&s=10&sort=bestmatch	Inter-Chemical Correlation results for the study: NHANES20052006 (NHANES Survey 2005-2006)
Zenodo	exposom*	https://zenodo.org/search?q=exposom%2A&f=resource_type%3Adataset&l=list&p=1&s=10&sort=bestmatch	Inter-Chemical Correlation results for the study: NHANES20072008 (NHANES Survey 2007-2008)
Zenodo	exposom*	https://zenodo.org/search?q=exposom%2A&f=resource_type%3Adataset&l=list&p=1&s=10&sort=bestmatch	Inter-Chemical Correlation results for the study: NHANES20092010 (NHANES Survey 2009-2010)
Zenodo	exposom*	https://zenodo.org/search?q=exposom%2A&f=resource_type%3Adataset&l=list&p=1&s=10&sort=bestmatch	Inter-Chemical Correlation results for the study: NHANES20112012 (NHANES Survey 2011-2012)
Zenodo	exposom*	https://zenodo.org/search?q=exposom%2A&f=resource_type%3Adataset&l=list&p=1&s=10&sort=bestmatch	Inter-Chemical Correlation results for the study: NHANES20132014 (NHANES Survey 2013-2014)
Zenodo	exposom*	https://zenodo.org/search?q=exposom%2A&f=resource_type%3Adataset&l=list&p=1&s=10&sort=bestmatch	Inter-Chemical Correlation results for the study: NHANES20152016 (NHANES Survey 2015-2016)
Zenodo	exposom*	https://zenodo.org/search?q=exposom%2A&f=resource_type%3Adataset&l=list&p=1&s=10&sort=bestmatch	Inter-Chemical Correlation results for the study: NHANES20172018 (NHANES Survey 2017-2018)
Zenodo	exposom*	https://zenodo.org/search?q=exposom%2A&f=resource_type%3Adataset&l=list&p=1&s=10&sort=bestmatch	Machine Learning for Enhanced Identification in RPLC/HRMS Non-Targeted Workflows
Zenodo	exposom*	https://zenodo.org/search?q=exposom%2A&f=resource_type%3Adataset&l=list&p=1&s=10&sort=bestmatch	Processed metabolomic data from the EXPOsOMICS Personal Exposure Monitoring study
Zenodo	exposom*	https://zenodo.org/search?q=exposom%2A&f=resource_type%3Adataset&l=list&p=1&s=10&sort=bestmatch	PubChem lists to Study the Exposome of Mild Cognitive Impairment and Alzheimer's Disease on Cerebrospinal Fluid
Zenodo	exposom*	https://zenodo.org/search?q=exposom%2A&f=resource_type%3Adataset&l=list&p=1&s=10&sort=bestmatch	PubChemLite for Exposomics
Zenodo	exposom*	https://zenodo.org/search?q=exposom%2A&f=resource_type%3Adataset&l=list&p=1&s=10&sort=bestmatch	Silicone wristbands detect individuals' pesticide exposures in West Africa
Zenodo	exposom*	https://zenodo.org/search?q=exposom%2A&f=resource_type%3Adataset&l=list&p=1&s=10&sort=bestmatch	Target and non-target analysis of xenobiotics in urine samples. Method optimization and validation
Zenodo	exposom*	https://zenodo.org/search?q=exposom%2A&f=resource_type%3Adataset&l=list&p=1&s=10&sort=bestmatch	Various PubChem lists for Parkinson's Disease and related disorders

## Sheet: Screening
Dataset name/title	Name/title screening	Accessibility	Metadata screening	Reason for exclusion during medata screening	Dataset content screening	Dataset included	Reason for exclusion during content screening
A database of human exposomes and phenomes from the US National Health and Nutrition Examination Survey	keep	keep	keep		keep	yes
Gut microbial ecology and exposome of a healthy Pakistani cohort	keep	keep	keep		keep	yes
NHANES 1988-2018	keep	keep	keep		keep	yes
Processed metabolomic data from the EXPOsOMICS Personal Exposure Monitoring study	keep	keep	keep		keep	yes
Exposome-Explorer	keep	keep	keep		keep	no	no participant characteristics
A comprehensive dataset on microbiome dynamics in rheumatoid arthritis from a large-scale cohort study	keep	keep	keep		keep	no	exposome data not available
Data for publication in Scientific Data	keep	keep	keep		keep	no	exposome data not available
An exposome atlas of serum reveals risk of chronic diseases in Chinese population	keep	keep	keep		keep	no	no ID available
Association between diverticular disease and colorectal cancer: a bidirectional mendelian randomization study	keep	keep	keep		keep	no	unexploitable dataset format
Human stool exposomics analysis	keep	keep	keep		keep	no	unexploitable dataset format
Allergen Chip Challenge	keep	keep	exclude	no exposome data
Data and R script for: The Heritability of Self-Control: a Meta-Analysis	keep	keep	exclude	only summary data (no individual data)
Association between outdoor air pollution and chronic rhinosinusitis patient reported outcomes	keep	keep	exclude	no dataset available
Compliance with minimum information guidelines in public metabolomics repositories	keep	keep	exclude	no dataset available
Exposomics Spectral Library	keep	keep	exclude	no dataset available
GeoExposomics.org proof-of-concept catalogue as an Excel workbook	keep	keep	exclude	no dataset available
Named Entity Corpus for Occupational Substance Exposure Assessment	keep	keep	exclude	no dataset available
Wristband Personal Passive Samplers and Suspect Screening Methods Highlight Gender Disparities in Chemical Exposures	keep	keep	exclude	no dataset available
ACL_datasets	keep	keep	exclude	no environmental data
Blood Exposome Database	keep	keep	exclude	no environmental data
Colorectal Cancer Atlas	keep	keep	exclude	no environmental data
Comparative Toxicogenomics Database (CTD)	keep	keep	exclude	no environmental data
Comprehensive characterization of putative genetic influences on plasma metabolome in a pediatric cohort	keep	keep	exclude	no environmental data
Data Processing Thresholds for Abundance and Sparsity and Missed Biological Insights in an Untargeted Chemical Analysis of Blood Specimens for Exposomics	keep	keep	exclude	no environmental data
eQTM catalogue in children's blood	keep	keep	exclude	no environmental data
EV-TRACK	keep	keep	exclude	no environmental data
EWAS associations between DNAm and general cognitive score, perceptive performance score, and verbal score	keep	keep	exclude	no environmental data
ExoCarta	keep	keep	exclude	no environmental data
Exposome and Metabolome Analysis of Sugarcane Workers Reveals Predictors of Kidney Injury	keep	keep	exclude	no environmental data
miRandola: extracellular circulating RNAs database	keep	keep	exclude	no environmental data
Laboratory and Histological analyses	keep	keep	exclude	no exposome data and not free
Swedish Cervical Screening Cohort	keep	keep	exclude	no exposure data
The ECHO Cohort Exposome: First Steps using HHEAR Analysis – An Opportunity for ALL ECHO Cohorts to Contribute Type A Samples – Untargeted Analysis (CANDLE Cohort)	keep	keep	exclude	no exposure data
The ECHO Cohort Exposome: First Steps using HHEAR Analysis – An Opportunity for ALL ECHO Cohorts to Contribute Type A Samples – Untargeted Analysis (CHES Cohort)	keep	keep	exclude	no exposure data
The ECHO Cohort Exposome: First Steps using HHEAR Analysis – An Opportunity for ALL ECHO Cohorts to Contribute Type A Samples – Untargeted Analysis (CIOB Cohort)	keep	keep	exclude	no exposure data
The ECHO Cohort Exposome: First Steps using HHEAR Analysis – An Opportunity for ALL ECHO Cohorts to Contribute Type A Samples – Untargeted Analysis (VCSIP Cohort)	keep	keep	exclude	no exposure data
The Journey to a FAIR CORE DATA SET for Diabetes Research in Germany	keep	keep	exclude	no exposure data
COCONUT 2.0	keep	keep	exclude	no individual data available
Data and Code Repository for Expanding non-target analysis methods to characterize the prenatal exposome	keep	keep	exclude	no individual data available
Exposome	keep	keep	exclude	no individual data available
Exposome Boot Camp Lab 4	keep	keep	exclude	no individual data available
Exposome Chemicals without MS data in the public domain	keep	keep	exclude	no individual data available
Exposome Profiling of Environmental Pollutants in Seminal Plasma and Novel Associations with Semen Parameters	keep	keep	exclude	no individual data available
Human Microbial Metabolome Database (MiMeDB)	keep	keep	exclude	no individual data available
IDSL.UFA parameter file	keep	keep	exclude	no individual data available
Linking high resolution mass spectrometry data with exposure and toxicity forecasts to advance high-throughput environmental monitoring	keep	keep	exclude	no individual data available
MassBank Europe	keep	keep	exclude	no individual data available
NONCODE	keep	keep	exclude	no individual data available
Non-target screening of surface water samples to identify exposome-related pollutants: a case study from Luxembourg	keep	keep	exclude	no individual data available
NORMAN Substance Database	keep	keep	exclude	no individual data available
PubChem lists to Study the Exposome of Mild Cognitive Impairment and Alzheimer's Disease on Cerebrospinal Fluid	keep	keep	exclude	no individual data available
PubChemLite for Exposomics	keep	keep	exclude	no individual data available
RECETOX Exposome	keep	keep	exclude	no individual data available
T3DB/ toxic exposome database	keep	keep	exclude	no individual data available
Unveiling insights from the Joint FAO/WHO Expert Committee on Food Additives (JECFA) portal	keep	keep	exclude	no individual data available
Various PubChem lists for Parkinson's Disease and related disorders	keep	keep	exclude	no individual data available
Silicone wristbands detect individuals' pesticide exposures in West Africa	keep	keep	exclude	only chemical exposure data
An Enhanced Protocol to Expand Human Exposome and Machine Learning-Based Prediction for Methodology Application	keep	keep	exclude	only summary data (no individual data)
Associations between neighborhood built, social, or toxicant conditions and child externalizing behaviors in the Detroit metro area: a cross-sectional study of the neighborhood ‘exposome’	keep	keep	exclude	only summary data (no individual data)
Associations between occupational and environmental exposures and organ involvement in sarcoidosis: a retrospective case-case analysis	keep	keep	exclude	only summary data (no individual data)
Back pain exercise therapy remodels human epigenetic profiles in buccal and human peripheral blood mononuclear cells: an exploratory study in young male participants	keep	keep	exclude	only summary data (no individual data)
Blood miRNA levels associated with ADHD traits in children across six European birth cohorts	keep	keep	exclude	only summary data (no individual data)
Broad MOA categories	keep	keep	exclude	only summary data (no individual data)
Characterization of the Human Exposome by a Comprehensive and Quantitative Large-Scale Multianalyte Metabolomics Platform	keep	keep	exclude	only summary data (no individual data)
Chemical Correlation Database (CCDB)	keep	keep	exclude	only summary data (no individual data)
Clinical characteristics of women and newborns	keep	keep	exclude	only summary data (no individual data)
Deep phenotyping meets big data: the Geoscience and hEalth Cohort COnsortium (GECCO) data to enable exposome studies in The Netherlands	keep	keep	exclude	only summary data (no individual data)
Determinants of the urinary and serum metabolome in children from six European populations	keep	keep	exclude	only summary data (no individual data)
Environmental exposures in early-life and general health in childhood	keep	keep	exclude	only summary data (no individual data)
Exposome data: Metrics in block-wise missing scenarios	keep	keep	exclude	only summary data (no individual data)
Exposomic Biomonitoring of Polyphenols by Non-Targeted Analysis and Suspect Screening	keep	keep	exclude	only summary data (no individual data)
Foetal gluten immunogenic peptides during pregnancy: a new determinant on the coeliac exposome	keep	keep	exclude	only summary data (no individual data)
Genetic GIScience: Toward a Place-Based Synthesis of the Genome, Exposome, and Behavome	keep	keep	exclude	only summary data (no individual data)
Global-Scale Metabolomic Profiling of Human Hair for Simultaneous Monitoring of Endogenous Metabolome, Short- and Long-Term Exposome	keep	keep	exclude	only summary data (no individual data)
In utero and childhood exposure to tobacco smoke and multi-layer molecular signatures in children	keep	keep	exclude	only summary data (no individual data)
Integrated Exposomics/Metabolomics for Rapid Exposure and Effect Analyses	keep	keep	exclude	only summary data (no individual data)
Integration of proteomic and metabolomic analyses: New insights for mapping informal workers exposed to potentially toxic elements	keep	keep	exclude	only summary data (no individual data)
Investigating causal relationships between exposome and human longevity: a Mendelian randomization analysis	keep	keep	exclude	only summary data (no individual data)
Investigating Possible Trans/Intergenerational Associations With Obesity in Young Adults Using an Exposome Approach	keep	keep	exclude	only summary data (no individual data)
Logistic regression analysis for risk of short-term newborn outcomes	keep	keep	exclude	only summary data (no individual data)
Longitudinal Exposomics in a Multiomic Wellness Cohort Reveals Distinctive and Dynamic Environmental Chemical Mixtures in Blood	keep	keep	exclude	only summary data (no individual data)
Longitudinal Mapping of Personal Biotic and Abiotic Exposomes and Transcriptome in Underwater Confined Space Using Wearable Passive Samplers	keep	keep	exclude	only summary data (no individual data)
Maternal Dietary Glycemic Index and Glycemic Load in Pregnancy and Offspring Cord Blood DNA Methylation	keep	keep	exclude	only summary data (no individual data)
Network analysis of gut microbial communities reveal key genera for a multiple sclerosis cohort with Mycobacterium avium subspecies paratuberculosis infection	keep	keep	exclude	only summary data (no individual data)
Network-Based Identification of Key Toxic Compounds in Airborne Chemical Exposome	keep	keep	exclude	only summary data (no individual data)
Novel Method for Simultaneously Untargeted Metabolome and Targeted Exposome Analysis in One Injection	keep	keep	exclude	only summary data (no individual data)
Predicting self-perceived general health status using machine learning: an external exposome study	keep	keep	exclude	only summary data (no individual data)
Predictors of Developmental Defects of Enamel in Primary Maxillary Central Incisors using Bayesian Model Selection	keep	keep	exclude	only summary data (no individual data)
Predictors of healthy physiological aging across generations in a 30-year population-based cohort study: the Doetinchem Cohort Study	keep	keep	exclude	only summary data (no individual data)
Prenatal environmental exposures associated with sex differences in childhood obesity and neurodevelopment	keep	keep	exclude	only summary data (no individual data)
Probing erythrocytes as sensitive and reliable sensors of metabolic disturbances in the crosstalk between childhood obesity and insulin resistance: findings from an observational study, in vivo challenge tests, and ex vivo incubation assays	keep	keep	exclude	only summary data (no individual data)
PROMESA endpoints and related outcomes	keep	keep	exclude	only summary data (no individual data)
Results concerning the exposome	keep	keep	exclude	only summary data (no individual data)
The Pregnancy Exposome: Multiple Environmental Exposures in the INMA-Sabadell Birth Cohort	keep	keep	exclude	only summary data (no individual data)
The PSC scientific community resource: an asset for multi-omics interrogation of primary sclerosing cholangitis	keep	keep	exclude	only summary data (no individual data)
The public health exposome and pregnancy-related mortality in the United States: a high-dimensional computational analysis	keep	keep	exclude	only summary data (no individual data)
Unravelling the chemical exposome in cohort studies: routes explored and steps to become comprehensive	keep	keep	exclude	only summary data (no individual data)
Untargeted Metabolomics: Biochemical Perturbations in Golestan Cohort Study Opium Users Inform Intervention Strategies	keep	keep	exclude	only summary data (no individual data)
UVREK: Development and Analysis of an Expression Profile Knowledgebase of Biomolecules Induced by Ultraviolet Radiation Exposure	keep	keep	exclude	only summary data (no individual data)
Capturing a Comprehensive Picture of Biological Events From Adverse Outcome Pathways in the Drug Exposome	keep	keep	exclude	only toxicological data
Assuring Healthy Populations During the COVID-19 Pandemic: Recognizing Women's Contributions in Addressing Syndemic Interactions	keep	keep	exclude	only summary data (no individual data)
A Critical Review on the Opportunity to Use Placenta and Innovative Biomonitoring Methods to Characterize the Prenatal Chemical Exposome	keep	keep	exclude	only summary data (no individual data)
A review on the application of the exposome paradigm to unveil the environmental determinants of age-related diseases	keep	keep	exclude	only summary data (no individual data)
Data for COVID-19 vaccine review	keep	keep	exclude	only summary data (no individual data)
Environmental chemicals, breast cancer progression and drug resistance	keep	keep	exclude	only summary data (no individual data)
A systematic comparison of statistical methods to detect interactions in exposome-health associations	keep	keep	exclude	synthetic data
Advancing Tools for Human Early Lifecourse Exposome Research and Translation (ATHLETE)	keep	exlcude
Biobank and Brain health in Bordeaux (B cube)	keep	exlcude
Characterization of Persistent Organic Pollutants Exposure During Preconception and Preimplantation Development	keep	exlcude
Dataset for non-targeted urinary biomarkers	keep	exlcude
Endothelial Inflammatory Transcriptional Responses to an Altered Serum Exposome Following Inhalation of Diesel Emissions	keep	exlcude
Etude Epidémiologique auprès de femmes de la MGEN (E3N)	keep	exlcude
European Health Examination Survey (EHES)	keep	exlcude
European Human Exposome Network	keep	exlcude
Examining the Effects of the Exposome on Delay Discounting in the ABCD Study	keep	exlcude
Exposome Project for Health and Occupational Research (EPHOR)	keep	exlcude
EXPOsOMICS	keep	exlcude
GENE-FORECASTSM: Genomics, Environmental Factors and Social Determinants of Cardiovascular Disease in African-Americans Study	keep	exlcude
Human Early-Life Exposome (HELIX)	keep	exlcude
Human Exposome and Metabolite Database (HExpMetDB)	keep	exlcude
Human internal exposure prediction (HExpPredict)	keep	exlcude
Insights into the Chemical Exposome during Pregnancy: A Non-Targeted Analysis of Preterm and Term Births	keep	exlcude
Intestinal Response Patterns to Microbial Signals	keep	exlcude
NIEHS EPA Pilot Study of Exposure to Chemicals in Consumer Products	keep	exlcude
Personalized Environment and Genes Study (PEGS)	keep	exlcude
Precision Nutrition Strategies for Improving the Quality of Life of Pre-senior and Senior Populations	keep	exlcude
Suivi de l'Exposition à la Pollution Atmosphérique durant le Grossesse et Effet sur la Santé (Sépages)	keep	exlcude
An exposome atlas of human serum reveals risk of chronic diseases	keep	exlcude (broken links)
EXIMIOUS SOP for collection, storage and shipment of biological samples	exclude
EPHOR Deliverable D3.1- Protocols for collection, pre-processing and storage of biological samples (WP3)	exclude
A collection of molecular formula databases for HERMES	exclude
Adipogenic activity of chemicals used in plastic consumer products	exclude
Annotation scheme for substance exposures	exclude
Average annotation statistics in the data splits used for cross-validation	exclude
Comprehensive Evaluation of Blood Plasma and Serum Sample Preparations for HRMS-Based Chemical Exposomics: Overlaps and Specificities	exclude
Computational histology reveals that concomitant application of insect repellent with sunscreen impairs UV protection in an ex vivo human skin model	exclude
Examination of the exposome in an animal model: the impact of high fat diet and rat strain on local and systemic immune markers following occupational welding fume exposure	exclude
Exposure to silicates and systemic autoimmune-related outcomes in rodents: a systematic review	exclude
How to design a national genomic project—a systematic review of active projects	exclude
Impact of cigarette smoke on physical-chemical and molecular proprieties of human skin in an ex vivo model	exclude
Increased alarm pheromone component is associated with Nosema ceranae infected honey bee colonies	exclude
Inter-Chemical Correlation results for the study: ECHOAAA01 (NA)	exclude
Inter-Chemical Correlation results for the study: ECHOAAC01 (NA)	exclude
Inter-Chemical Correlation results for the study: ECHOAAD01 (NA)	exclude
Inter-Chemical Correlation results for the study: ECHOAAE01 (NA)	exclude
Inter-Chemical Correlation results for the study: ECHOAAF01 (NA)	exclude
Inter-Chemical Correlation results for the study: ECHOAAG01 (NA)	exclude
Inter-Chemical Correlation results for the study: ECHOAAJ01 (NA)	exclude
Inter-Chemical Correlation results for the study: ECHOAAM01 (NA)	exclude
Inter-Chemical Correlation results for the study: ECHOAAP01 (NA)	exclude
Inter-Chemical Correlation results for the study: ECHOAAR01 (NA)	exclude
Inter-Chemical Correlation results for the study: ECHOAAS01 (NA)	exclude
Inter-Chemical Correlation results for the study: ECHOAAT01 (NA)	exclude
Inter-Chemical Correlation results for the study: ECHOAAU01 (NA)	exclude
Inter-Chemical Correlation results for the study: ECHOAAV01 (NA)	exclude
Inter-Chemical Correlation results for the study: ECHOAAZ01 (NA)	exclude
Inter-Chemical Correlation results for the study: ECHOAAZ02 (NA)	exclude
Inter-Chemical Correlation results for the study: ECHOABA03 (NA)	exclude
Inter-Chemical Correlation results for the study: ECHOABA05 (NA)	exclude
Inter-Chemical Correlation results for the study: ECHOACA01 (NA)	exclude
Inter-Chemical Correlation results for the study: ECHOADA01 (NA)	exclude
Inter-Chemical Correlation results for the study: ECHOADA02 (NA)	exclude
Inter-Chemical Correlation results for the study: ECHOAFA01 (NA)	exclude
Inter-Chemical Correlation results for the study: ECHOAFA02 (NA)	exclude
Inter-Chemical Correlation results for the study: ECHOAGA01 (NA)	exclude
Inter-Chemical Correlation results for the study: ECHOAHA01 (NA)	exclude
Inter-Chemical Correlation results for the study: ECHOAHA02 (NA)	exclude
Inter-Chemical Correlation results for the study: ECHOAKA01 (NA)	exclude
Inter-Chemical Correlation results for the study: ECHOAKA02 (NA)	exclude
Inter-Chemical Correlation results for the study: HHEARx2016-1407 (Pediatric Inner-City Environmental Exposures at School and Home and Asthma Study)	exclude
Inter-Chemical Correlation results for the study: HHEARx2016-1431 (Sex-Specific Omics Profiles Related to Toxicant Exposures in Children)	exclude
Inter-Chemical Correlation results for the study: HHEARx2016-1432 (Micronutrient deficiencies, environmental exposures and severe malaria: Risk factors for adverse neurodevelopmental outcomes in Ugandan children)	exclude
Inter-Chemical Correlation results for the study: HHEARx2016-1449 (Environmental phenols and pesticide levels in relationship to autism)	exclude
Inter-Chemical Correlation results for the study: HHEARx2016-1450 (Denver Asthma Panel Study-CHEAR Ancillary Study)	exclude
Inter-Chemical Correlation results for the study: HHEARx2016-1461 (ECHO ReCHARGE Study - Environmental Exposures)	exclude
Inter-Chemical Correlation results for the study: HHEARx2016-1534 (A Nested Case-Control Study of Prenatal Exposure to Phthalates and Psychosocial Stress: Adverse Pregnancy Outcomes and the Mediating Role of Placental Function)	exclude
Inter-Chemical Correlation results for the study: HHEARx2017-1593 (Role of environmental toxicants in modulating disease severity in children with NAFLD)	exclude
Inter-Chemical Correlation results for the study: HHEARx2017-1598 (Evaluation of Environmental Exposures in TEDDY)	exclude
Inter-Chemical Correlation results for the study: HHEARx2017-1729 (Air Pollution, Placenta Function, and Birth Outcomes in Los Angeles)	exclude
Inter-Chemical Correlation results for the study: HHEARx2017-1740 (Mitochondrial DNA biomarkers of prenatal metal mixture exposure: intergenerational inheritance and infant growth)	exclude
Inter-Chemical Correlation results for the study: HHEARx2017-1839 (Zika Virus Congenital Health Outcomes and the Impact of Maternal Environmental Exposures)	exclude
Inter-Chemical Correlation results for the study: HHEARx2017-1863 (Investigating Overweight/Obesity and Poor Diet as Susceptibility Factors for Secondhand Smoke in Childhood Asthma)	exclude
Inter-Chemical Correlation results for the study: HHEARx2017-1945 (Maternal and Developmental Risks from Environmental and Social Stressors (MADRES))	exclude
Inter-Chemical Correlation results for the study: HHEARx2017-1962 (SEARCH for Diabetes in Youth (SEARCH))	exclude
Inter-Chemical Correlation results for the study: HHEARx2017-1967 (Perfluoroalkyl and Polyfluroalkyl Substances (PFAS), Protein Biomarkers, Adiposity and Cardiometabolic Risk Factors in a 3-year Cohort of Low-Income Latino Children with Overweight and Obesity from the Stanford GOALS Randomized Controlled Trial)	exclude
Inter-Chemical Correlation results for the study: HHEARx2017-1977 (Microbial and metabolic variations mediate the influence of childhood and adolescent EDC and trace element exposure on breast density.)	exclude
Inter-Chemical Correlation results for the study: HHEARx2017-1982 (Domestic Indoor PM and Childhood Asthma Morbidity (DISCOVER Study))	exclude
Inter-Chemical Correlation results for the study: HHEARx2017-2121 (The Dynamics of Exposure, Phthalates and Asthma in a Randomized Trial (DEPART))	exclude
Inter-Chemical Correlation results for the study: HHEARx2018-2120 (The impact of tobacco smoke exposure and environmental exposures on the pulmonary microbiome and outcomes of critically ill children)	exclude
Inter-Chemical Correlation results for the study: HHEARx2018-2273 (First Trimester Exposures: Influence on Birth Outcomes and Markers of Biological Response)	exclude
Inter-Chemical Correlation results for the study: HHEARx2018-2512 (The Role of Environmental Endocrine Disruptors on the Health of Inner City Children)	exclude
Inter-Chemical Correlation results for the study: HHEARx2018-2532 (Environmental Toxins in Early Life: Shaping Health and Disease in Childhood)	exclude
Inter-Chemical Correlation results for the study: HHEARx2018-2537 (Phthalates and childhood obesity in a racially, ethnically and geographically diverse cohort.)	exclude
Inter-Chemical Correlation results for the study: NHANES19992000 (NHANES Survey 1999-2000)	exclude
Inter-Chemical Correlation results for the study: NHANES20012002 (NHANES Survey 2001-2002)	exclude
Inter-Chemical Correlation results for the study: NHANES20032004 (NHANES Survey 2003-2004)	exclude
Inter-Chemical Correlation results for the study: NHANES20052006 (NHANES Survey 2005-2006)	exclude
Inter-Chemical Correlation results for the study: NHANES20072008 (NHANES Survey 2007-2008)	exclude
Inter-Chemical Correlation results for the study: NHANES20092010 (NHANES Survey 2009-2010)	exclude
Inter-Chemical Correlation results for the study: NHANES20112012 (NHANES Survey 2011-2012)	exclude
Inter-Chemical Correlation results for the study: NHANES20132014 (NHANES Survey 2013-2014)	exclude
Inter-Chemical Correlation results for the study: NHANES20152016 (NHANES Survey 2015-2016)	exclude
Inter-Chemical Correlation results for the study: NHANES20172018 (NHANES Survey 2017-2018)	exclude
Intra-Individual Paired Mass Spectrometry Dataset for Decoding Solar-Induced Proteomic Changes in Facial Skin	exclude
IodoFinder: Machine Learning-Guided Recognition of Iodinated Chemicals in Nontargeted LC-MS/MS Analysis	exclude
Linking in silico MS/MS spectra with chemistry data to improve identification of unknowns	exclude
Machine Learning for Enhanced Identification in RPLC/HRMS Non-Targeted Workflows	exclude
Mean cross-validation results for the two BERT-based models over ten folds	exclude
Performance of the two fine-tuned BERT models on the test set	exclude
Plastic Products Leach Chemicals That Induce In Vitro Toxicity under Realistic Use Conditions	exclude
Replication Data for: MASS2 - Modern Au-based Surfaces and Secondary ionisation for Mass Spectrometry Imaging of Small molecules	exclude
Scheduling of PROMESA study procedures and evaluations	exclude
Target and non-target analysis of xenobiotics in urine samples. Method optimization and validation	exclude
